# Supplementary material for: Comparative Analysis of SLA-1, SLA-2, and DQB1 Genetic Diversity in Locally-Adapted Kenyan Pigs and Their Wild Relatives, Warthogs
Source: Vet Sci. 2021 Sep 2;8(9):180. doi: 10.3390/vetsci8090180 (PMC8473215; doi:10.3390/vetsci8090180)
Supplement: Supplementary file 1 [file vetsci-08-00180-s001.zip]

Archive with 9 entries (9 files):
- Supplementary Data/~$pplementary Table 1_Primer details.docx
- Supplementary Data/~$Supplementary Table 4_SLA allele frequencies.xlsx
- Supplementary Data/Figure S1_SLA1 MHCcluster heatmap and tree.png
- Supplementary Data/Table S1_Primer details.pdf
- Supplementary Data/Table S2_SLA-IPD BLAST results.xlsx
- Supplementary Data/Table S3_Peptide positions predictions for SLA-2 and DQB1.pdf
- Supplementary Data/Table S4_SLA allele frequencies.xlsx
- Supplementary Data/Table S5_All positively selected codons.xlsx
- Supplementary Data/Table S6_Positively selected PBR codons.xlsx
