# Supplementary material for: Comparative Analysis of SLA-1, SLA-2, and DQB1 Genetic Diversity in Locally-Adapted Kenyan Pigs and Their Wild Relatives, Warthogs
Source: Vet Sci. 2021 Sep 2;8(9):180. doi: 10.3390/vetsci8090180 (PMC8473215; doi:10.3390/vetsci8090180)
Supplement: Supplementary file 1 [file vetsci-08-00180-s001.zip › Supplementary Data/Table S2_SLA-IPD BLAST results.xlsx]

## Sheet: SLA-1
Supplementary Table S2: SLA-IPD BLAST results for allele matching.
Query	Suid breed	Query length	Subject- IPD accession number	Subject- IPD allele name	Subject length	Alignment length	Percent id	Bitscore	E value
LR882585	local	240	SLA09706	SLA-1*07:07	546	240	96.667	399	8.5e-114
LR882585	local	240	SLA09710	SLA-1*08:16	546	240	95.833	388	1.84e-110
LR882586	local	240	SLA09706	SLA-1*07:07	546	240	94.583	372	1.85e-105
LR882586	local	240	SLA09741	SLA-1*08:18	1086	240	98.75	427	3.9e-122
LR882587	local	240	SLA08444	SLA-1*08:06	1086	240	97.917	416	8.44e-119
LR882587	local	240	SLA08449	SLA-1*09:01	3083	240	95.833	388	1.84e-110
LR882588	local	240	SLA09706	SLA-1*07:07	546	240	93.75	361	4.01e-102
LR882588	local	240	SLA08458	SLA-1*15:02	1086	238	95.378	379	1.11e-107
LR882589	local	240	SLA09705	SLA-1*21:02	546	240	95.417	383	8.56e-109
LR882589	local	240	SLA09741	SLA-1*08:18	1086	240	98.75	427	3.9e-122
LR882590	local	215	SLA09742	SLA-1*14:04	1086	205	94.146	311	3.64e-87
LR882591	exotic	222	SLA09706	SLA-1*07:07	546	221	97.738	381	2.83e-108
LR882592	local	240	SLA09706	SLA-1*07:07	546	240	94.583	372	1.85e-105
LR882592	local	240	SLA06135	SLA-1*17:01	1086	240	96.25	394	3.96e-112
LR882593	local	240	SLA09708	SLA-1*07:08	546	240	95.833	388	1.84e-110
LR882593	local	240	SLA09714	SLA-1*08:15	1086	246	90.65	316	8.81e-89
LR882594	local	240	SLA09706	SLA-1*07:07	546	241	94.191	366	8.62e-104
LR882595	local	240	SLA09710	SLA-1*08:16	546	240	96.667	399	8.5e-114
LR882596	local	240	SLA09706	SLA-1*07:07	546	240	93.333	355	1.87e-100
LR882596	local	240	SLA09742	SLA-1*14:04	1086	240	95	377	3.98e-107
LR882597	local	215	SLA08449	SLA-1*09:01	3083	220	92.727	313	1.01e-87
LR882597	local	215	SLA09706	SLA-1*07:07	546	220	93.636	324	4.68e-91
LR882598	local	240	SLA08458	SLA-1*15:02	1086	238	96.218	390	5.12e-111
LR882598	local	240	SLA06135	SLA-1*17:01	1086	240	91.667	333	8.75e-94
LR882599	local	240	SLA09741	SLA-1*08:18	1086	240	99.583	438	1.8e-125
LR882600	local	240	SLA06121	SLA-1*08:03	1086	240	98.75	427	3.9e-122
LR882601	exotic	240	SLA08440	SLA-1*04:02	1086	240	98.333	422	1.81e-120
LR882602	exotic	240	SLA09706	SLA-1*07:07	546	240	96.667	399	8.5e-114
LR882603	exotic	240	SLA06139	SLA-1*18:01	1086	240	98.333	422	1.81e-120
LR882604	exotic	240	SLA09706	SLA-1*07:07	546	240	95.833	388	1.84e-110
LR882605	exotic	240	SLA08460	SLA-1*17:02	1086	240	95.417	383	8.56e-109
LR882606	exotic	240	SLA06139	SLA-1*18:01	1086	240	97.083	405	1.83e-115
LR882607	exotic	240	SLA09743	SLA-1*14:05	1086	240	95.833	388	1.84e-110
LR882608	exotic	240	SLA09715	SLA-1*18:02	610	240	96.667	399	8.5e-114
LR882609	exotic	240	SLA09743	SLA-1*14:05	1086	240	95.833	388	1.84e-110
LR882610	exotic	240	SLA09706	SLA-1*07:07	546	240	95.417	383	8.56e-109
LR882611	exotic	240	SLA09741	SLA-1*08:18	1086	240	97.5	411	3.93e-117
LR882611	exotic	240	SLA06121	SLA-1*08:03	1086	240	93.333	355	1.87e-100
LR882612	exotic	240	SLA06127	SLA-1*11:06	1086	240	96.667	399	8.5e-114
LR882613	exotic	240	SLA09743	SLA-1*14:05	1086	240	93.333	355	1.87e-100
LR882613	exotic	240	SLA09742	SLA-1*14:04	1086	241	92.946	350	8.68e-99
LR882614	exotic	240	SLA09743	SLA-1*14:05	1086	240	95	377	3.98e-107
LR882614	exotic	240	SLA06127	SLA-1*11:06	1086	241	93.361	355	1.87e-100
LR882615	exotic	240	SLA08449	SLA-1*09:01	3083	240	93.75	361	4.01e-102
LR882615	exotic	240	SLA08459	SLA-1*16:03	1086	241	93.361	355	1.87e-100
LR882616	local	240	SLA06139	SLA-1*18:01	1086	240	95.417	383	8.56e-109
LR882616	local	240	SLA06105	SLA-1*02:03	1086	240	95	377	3.98e-107
LR882617	local	240	SLA06127	SLA-1*11:06	1086	240	93.75	361	4.01e-102
LR882617	local	240	SLA09711	SLA-1*23:03	546	240	91.667	333	8.75e-94
LR882618	local	240	SLA09706	SLA-1*07:07	546	240	93.333	355	1.87e-100
LR882618	local	240	SLA06136	SLA-1*14:02	1086	240	92.5	344	4.04e-97
LR882619	local	240	SLA09743	SLA-1*14:05	1086	240	94.583	372	1.85e-105
LR882619	local	240	SLA06110	SLA-1*05:01	1085	241	90.871	322	1.89e-90
LR882620	local	240	SLA09706	SLA-1*07:07	546	240	96.667	399	8.5e-114
LR882621	local	240	SLA08458	SLA-1*15:02	1086	239	97.49	407	5.08e-116
LR882622	local	240	SLA08458	SLA-1*15:02	1086	238	93.697	357	5.19e-101
LR882622	local	240	SLA06135	SLA-1*17:01	1086	240	95	377	3.98e-107
LR882623	local	240	SLA06135	SLA-1*17:01	1086	240	93.75	361	4.01e-102
LR882623	local	240	SLA08458	SLA-1*15:02	1086	238	94.958	374	5.15e-106
LR882624	local	240	SLA09710	SLA-1*08:16	546	240	94.583	372	1.85e-105
LR882624	local	240	SLA08449	SLA-1*09:01	3083	240	92.917	350	8.68e-99
LR882625	local	240	SLA06119	SLA-1*08:07	1086	240	96.25	394	3.96e-112
LR882625	local	240	SLA06135	SLA-1*17:01	1086	241	94.606	372	1.85e-105
LR882626	local	240	SLA06139	SLA-1*18:01	1086	240	92.5	344	4.04e-97
LR882626	local	240	SLA08459	SLA-1*16:03	1086	241	92.531	344	4.04e-97
LR882627	local	212	SLA09709	SLA-1*20:02	546	202	90.099	257	4.74e-71
LR882627	local	212	SLA09706	SLA-1*07:07	546	203	91.133	268	2.19e-74
LR882628	wartho	240	SLA09710	SLA-1*08:16	546	240	96.667	399	8.5e-114
LR882628	wartho	240	SLA09741	SLA-1*08:18	1086	240	99.583	438	1.8e-125
LR882629	wartho	240	SLA09706	SLA-1*07:07	546	240	94.167	366	8.62e-104
LR882629	wartho	240	SLA06133	SLA-1*16:01	577	241	94.191	366	8.62e-104
LR882630	wartho	240	SLA09742	SLA-1*14:04	1086	240	95.833	388	1.84e-110
LR882631	wartho	240	SLA09706	SLA-1*07:07	546	240	92.917	350	8.68e-99
LR882631	wartho	240	SLA09742	SLA-1*14:04	1086	240	96.25	394	3.96e-112
LR882632	wartho	240	SLA09706	SLA-1*07:07	546	240	93.333	355	1.87e-100
LR882632	wartho	240	SLA09742	SLA-1*14:04	1086	240	94.167	366	8.62e-104
LR882633	wartho	240	SLA09742	SLA-1*14:04	1086	240	93.75	361	4.01e-102
LR882633	wartho	240	SLA06136	SLA-1*14:02	1086	240	96.25	394	3.96e-112
LR882634	wartho	178	SLA09743	SLA-1*14:05	1086	105	98.095	183	6.74e-49
LR882635	wartho	212	SLA09706	SLA-1*07:07	546	220	91.364	294	3.61e-82
LR882635	wartho	212	SLA09742	SLA-1*14:04	1086	220	90.455	283	7.82e-79
LR882636	wartho	199	SLA06137	SLA-1*14:01	3098	187	93.048	272	1.58e-75
LR882636	wartho	199	SLA09742	SLA-1*14:04	1086	200	91	267	7.35e-74
LR882637	wartho	240	SLA09742	SLA-1*14:04	1086	240	95.833	388	1.84e-110
LR882637	wartho	240	SLA06137	SLA-1*14:01	3098	240	95	377	3.98e-107
LR882638	wartho	240	SLA09742	SLA-1*14:04	1086	240	92.917	350	8.68e-99
LR882638	wartho	240	SLA09717	SLA-1*23:01	1086	240	90.417	316	8.81e-89
LR882640	wartho	240	SLA09743	SLA-1*14:05	1086	240	95.833	388	1.84e-110
LR882640	wartho	240	SLA09742	SLA-1*14:04	1086	240	94.583	372	1.85e-105
LR882641	wartho	197	SLA09742	SLA-1*14:04	1086	199	93.467	292	1.2e-81
LR882641	wartho	197	SLA06139	SLA-1*18:01	1086	199	93.467	292	1.2e-81
LR882642	wartho	240	SLA09742	SLA-1*14:04	1086	240	93.75	361	4.01e-102
LR882642	wartho	240	SLA09706	SLA-1*07:07	546	240	94.167	366	8.62e-104
LR882643	wartho	240	SLA09742	SLA-1*14:04	1086	240	93.75	361	4.01e-102
LR882643	wartho	240	SLA09743	SLA-1*14:05	1086	240	94.167	366	8.62e-104

## Sheet: SLA-2
Supplementary Table 2: SLA-IPD BLAST results for allele matching.
Query	Suid breed	Query length	Subject- IPD accession number	Subject- IPD allele name	Subject length	Alignment length	Percent id	Bitscore	E value
LR882542	local	912	SLA06144	SLA-2*02:02	1095	800	95.75	1290	0
LR882561	exotic	1053	SLA06144	SLA-2*02:02	1095	1053	99.715	1929	0
LR882564	exotic	1053	SLA06148	SLA-2*04:01	1095	1054	97.818	1818	0
LR882566	exotic	1053	SLA06148	SLA-2*04:01	1095	1053	99.81	1934	0
LR882551	local	1013	SLA06150	SLA-2*04:02:02	1095	969	99.897	1784	0
LR882568	exotic	1053	SLA06150	SLA-2*04:02:02	1095	1053	99.905	1940	0
LR882569	exotic	1053	SLA06150	SLA-2*04:02:02	1095	1053	99.905	1940	0
LR882571	exotic	1053	SLA06150	SLA-2*04:02:02	1095	1053	100	1945	0
LR882572	exotic	1053	SLA06150	SLA-2*04:02:02	1095	1053	99.905	1940	0
LR882574	local	1047	SLA06150	SLA-2*04:02:02	1095	1044	99.234	1884	0
LR882575	local	1049	SLA06151	SLA-2*05:01	1087	1048	97.519	1792	0
LR882543	local	1053	SLA06156	SLA-2*05:04	1095	1053	97.626	1807	0
LR882545	local	1053	SLA06156	SLA-2*05:04	1095	1053	96.866	1762	0
LR882546	local	1053	SLA06156	SLA-2*05:04	1095	1054	97.249	1784	0
LR882553	local	1005	SLA06156	SLA-2*05:04	1095	970	96.186	1581	0
LR882554	local	1053	SLA06156	SLA-2*05:04	1095	1053	99.525	1917	0
LR882556	local	1042	SLA06156	SLA-2*05:04	1095	1034	99.323	1871	0
LR882547	local	1049	SLA06161	SLA-2*06:08	1061	1048	96.565	1736	0
LR882557	local	1049	SLA06161	SLA-2*06:08	1061	1049	96.663	1742	0
LR882562	exotic	1053	SLA06162	SLA-2*07:01	1095	1053	97.436	1796	0
LR882560	exotic	1053	SLA06170	SLA-2*11:01:01	1095	1053	99.715	1929	0
LR882563	exotic	1053	SLA06170	SLA-2*11:01:01	1095	1054	99.241	1901	0
LR882564	exotic	1053	SLA06170	SLA-2*11:01:01	1095	1055	97.062	1773	0
LR882563	exotic	1053	SLA06171	SLA-2*11:01:02	1095	1053	97.911	1823	0
LR882546	local	1053	SLA06173	SLA-2*12:01	1095	1054	97.154	1779	0
LR882550	local	1028	SLA06173	SLA-2*12:01	1095	1016	96.752	1694	0
LR882558	exotic	1053	SLA06173	SLA-2*12:01	1095	1053	96.961	1768	0
LR882573	local	1053	SLA06183	SLA-2*09:02	1095	1053	100	1945	0
LR882545	local	1053	SLA06221	SLA-2*16:01	1095	1054	95.636	1690	0
LR882549	local	1051	SLA06221	SLA-2*16:01	1095	1050	99.429	1906	0
LR882550	local	1028	SLA06221	SLA-2*16:01	1095	1016	95.866	1644	0
LR882552	local	1051	SLA06221	SLA-2*16:01	1095	1050	99.429	1906	0
LR882575	local	1049	SLA06221	SLA-2*16:01	1095	1048	96.756	1748	0
LR882582	local	1053	SLA06221	SLA-2*16:01	1095	1053	99.335	1906	0
LR882542	local	912	SLA08466	SLA-2*02:01	1095	808	95.545	1291	0
LR882561	exotic	1053	SLA08466	SLA-2*02:01	1095	1053	99.24	1901	0
LR882570	exotic	1051	SLA08466	SLA-2*02:01	1095	1050	99.238	1895	0
LR882565	exotic	1053	SLA08476	SLA-2*04:09	1095	1053	97.151	1779	0
LR882559	exotic	1053	SLA08478	SLA-2*06:02:02	1095	1053	99.145	1895	0
LR882544	local	1053	SLA08480	SLA-2*06:05	1095	1053	97.151	1779	0
LR882547	local	1049	SLA08481	SLA-2*06:07	1095	1048	97.328	1781	0
LR882555	local	1053	SLA08481	SLA-2*06:07	1095	1053	97.341	1790	0
LR882557	local	1049	SLA08481	SLA-2*06:07	1095	1048	97.137	1770	0
LR882576	local	1053	SLA08481	SLA-2*06:07	1095	1053	97.246	1784	0
LR882577	local	1053	SLA08481	SLA-2*06:07	1095	1053	97.341	1790	0
LR882578	local	1053	SLA08481	SLA-2*06:07	1095	1053	97.341	1790	0
LR882579	local	1053	SLA08481	SLA-2*06:07	1095	1053	97.341	1790	0
LR882580	local	1053	SLA08481	SLA-2*06:07	1095	1053	96.391	1735	0
LR882581	local	1053	SLA08481	SLA-2*06:07	1095	1053	97.246	1784	0
LR882583	warthog	1053	SLA08481	SLA-2*06:07	1095	1053	97.246	1784	0
LR882584	warthog	1053	SLA08481	SLA-2*06:07	1095	1053	97.246	1784	0
LR882567	exotic	1056	SLA08482	SLA-2*06:09	1095	1056	97.159	1781	0
LR882565	exotic	1053	SLA09745	SLA-2*01:03	1095	1055	97.251	1784	0
LR882544	local	1053	SLA09751	SLA-2*10:09	1095	1053	99.05	1890	0
LR882548	exotic	1053	SLA09751	SLA-2*10:09	1095	1053	98.575	1862	0
LR882553	local	1005	SLA09758	SLA-2*05:09	1095	969	96.491	1598	0

## Sheet: DQB1
Supplementary Table 2: SLA-IPD BLAST results for allele matching.
Query	Suid breed	Query length	Subject- IPD accession number	Subject- IPD allele name	Subject length	Alignment length	Percent id	Bitscore	E value
LR882520	exotic	759	SLA05965	SLA-DQB1*04:02:01	786	756	99.868	1391	0
LR882505	local	759	SLA09726	SLA-DQB1*02:12	786	756	98.81	1347	0
LR882508	local	759	SLA05953	SLA-DQB1*02:03	786	756	100	1397	0
LR882521	exotic	759	SLA05952	SLA-DQB1*02:02	786	756	99.471	1375	0
LR882525	exotic	759	SLA05952	SLA-DQB1*02:02	786	756	99.603	1380	0
LR882522	exotic	759	SLA05951	SLA-DQB1*02:01	786	756	99.868	1391	0
LR882517	exotic	759	SLA05968	SLA-DQB1*04:03	786	756	99.471	1375	0
LR882517	exotic	759	SLA08541	SLA-DQB1*07:01:02	786	756	99.206	1363	0
LR882527	exotic	759	SLA08541	SLA-DQB1*07:01:02	786	756	99.074	1358	0
LR882519	exotic	759	SLA05981	SLA-DQB1*09:01	786	756	99.868	1391	0
LR882531	local	759	SLA05970	SLA-DQB1*05:01	786	756	99.471	1375	0
LR882526	exotic	759	SLA08543	SLA-DQB1*08:04	786	756	100	1397	0
LR882528	exotic	759	SLA08543	SLA-DQB1*08:04	786	756	100	1397	0
LR882523	exotic	759	SLA08541	SLA-DQB1*07:01:02	786	756	99.206	1363	0
LR882538	local	759	SLA08541	SLA-DQB1*07:01:02	786	756	99.339	1369	0
LR882539	warthog	759	SLA08541	SLA-DQB1*07:01:02	786	756	98.677	1341	0
LR882507	local	759	SLA08541	SLA-DQB1*07:01:02	786	756	99.735	1386	0
LR882506	exotic	759	SLA08541	SLA-DQB1*07:01:02	786	756	99.603	1380	0
LR882502	local	759	SLA05977	SLA-DQB1*07:01:01	786	756	100	1397	0
LR882504	local	759	SLA05977	SLA-DQB1*07:01:01	786	756	100	1397	0
LR882511	local	759	SLA05977	SLA-DQB1*07:01:01	786	756	100	1397	0
LR882512	local	759	SLA05977	SLA-DQB1*07:01:01	786	756	100	1397	0
LR882514	local	759	SLA05977	SLA-DQB1*07:01:01	786	756	100	1397	0
LR882516	exotic	759	SLA05977	SLA-DQB1*07:01:01	786	756	100	1397	0
LR882524	exotic	759	SLA05977	SLA-DQB1*07:01:01	786	756	100	1397	0
LR882518	exotic	759	SLA05977	SLA-DQB1*07:01:01	786	756	100	1397	0
LR882518	exotic	759	SLA08541	SLA-DQB1*07:01:02	786	756	99.868	1391	0
LR882515	exotic	759	SLA08541	SLA-DQB1*07:01:02	786	756	99.868	1391	0
LR882515	exotic	759	SLA05977	SLA-DQB1*07:01:01	786	756	100	1397	0
LR882513	local	759	SLA08541	SLA-DQB1*07:01:02	786	756	100	1397	0
LR882530	local	759	SLA08541	SLA-DQB1*07:01:02	786	756	100	1397	0
LR882533	local	759	SLA08541	SLA-DQB1*07:01:02	786	756	100	1397	0
LR882536	local	759	SLA08541	SLA-DQB1*07:01:02	786	756	100	1397	0
LR882509	local	759	SLA08541	SLA-DQB1*07:01:02	786	756	99.735	1386	0
LR882510	local	759	SLA08541	SLA-DQB1*07:01:02	786	756	100	1397	0
LR882529	exotic	759	SLA08541	SLA-DQB1*07:01:02	786	756	100	1397	0
LR882532	local	759	SLA08541	SLA-DQB1*07:01:02	786	756	100	1397	0
LR882535	local	759	SLA08541	SLA-DQB1*07:01:02	786	756	100	1397	0
LR882503	local	759	SLA08541	SLA-DQB1*07:01:02	786	756	100	1397	0
LR882540	warthog	759	SLA08541	SLA-DQB1*07:01:02	786	756	100	1397	0
LR882534	local	759	SLA08541	SLA-DQB1*07:01:02	786	756	100	1397	0
LR882537	local	759	SLA08541	SLA-DQB1*07:01:02	786	756	100	1397	0
