# Supplementary material for: Comparative Analysis of SLA-1, SLA-2, and DQB1 Genetic Diversity in Locally-Adapted Kenyan Pigs and Their Wild Relatives, Warthogs
Source: Vet Sci. 2021 Sep 2;8(9):180. doi: 10.3390/vetsci8090180 (PMC8473215; doi:10.3390/vetsci8090180)
Supplement: Supplementary file 1 [file vetsci-08-00180-s001.zip › Supplementary Data/Table S4_SLA allele frequencies.xlsx]

## Sheet: Sheet1
Loci	Allele	Allele frequency (%)	No of locally-adapted pigs	No. of exotic pigs	No of warthogs	Sharing of alleles
SLA-1	SLA-1*07:07	20	10	4	5	Shared
	SLA-1*14:04	15.7895	2	1	12	Shared
	SLA-1*14:05	8.42105	1	4	3	Shared
	SLA-1*08:18	5.26316	3	1	1	Shared
	SLA-1*15:02	5.26316	5			Private
	SLA-1*17:01	5.26316	5			Private
	SLA-1*18:01	5.26316	2	2	1	Shared
	SLA-1*08:16	4.21053	3		1	Two suids only
	SLA-1*09:01	4.21053	3	1		Two suids only
	SLA-1*11:06	3.15789	1	2		Two suids only
	SLA-1*08:03	2.10526	1	1		Two suids only
	SLA-1*14:01	2.10526			2	Private
	SLA-1*14:02	2.10526	1		1	Two suids only
	SLA-1*16:03	2.10526	1	1		Two suids only
	SLA-1*02:03	1.05263	1			Private
	SLA-1*04:02	1.05263		1		Private
	SLA-1*05:01	1.05263	1			Private
	SLA-1*07:08	1.05263	1			private
	SLA-1*08:06	1.05263	1			Private
	SLA-1*08:07	1.05263	1			Private
	SLA-1*08:15	1.05263	1			Private
	SLA-1*16:01	1.05263			1	Private
	SLA-1*17:02	1.05263		1		Private
	SLA-1*18:02	1.05263		1		Private
	SLA-1*20:02	1.05263	1			Private
	SLA-1*21:02	1.05263	1			Private
	SLA-1*23:01	1.05263			1	Private
	SLA-1*23:03	1.05263	1			Private
SLA-2	SLA-2*06:07	19.6429	9		2	Two suids only
	SLA-2*04:02:02	10.7143	2	4		Two suids only
	SLA-2*05:04	10.7143	6			Private
	SLA-2*02:01	5.35714	1	2		Two suids only
	SLA-2*11:01:01	5.35714		3		Private
	SLA-2*12:01	5.35714	2	1		Two suids only
	SLA-2*02:02	3.57143	1	1		Two suids only
	SLA-2*04:01	3.57143		2		Private
	SLA-2*06:08	3.57143	2			Private
	SLA-2*10:09	3.57143	1	1		Two suids only
	SLA-2*01:03	1.78571		1		Private
	SLA-2*04:09	1.78571		1		Private
	SLA-2*05:01	1.78571	1			Private
	SLA-2*05:09	1.78571	1			Private
	SLA-2*06:02:02	1.78571		1		Private
	SLA-2*06:05	1.78571	1			Private
	SLA-2*06:09	1.78571		1		Private
	SLA-2*07:01	1.78571		1		Private
	SLA-2*09:02	1.78571	1			Private
	SLA-2*11:01:02	1.78571		1		Private
	SLA-2*16:01	10.7143	6			Private
DQB1	SLA-DQB1*07:01:02	52.381	13	7	2	Shared
	SLA-DQB1*07:01:01	21.4286	5	4		Two suids only
	SLA-DQB1*02:02	4.7619		2		Private
	SLA-DQB1*08:04	4.7619		2		Private
	SLA-DQB1*02:03	2.38095	1			Private
	SLA-DQB1*02:12	2.38095	1			Private
	SLA-DQB1*04:02:01	2.38095		1		Private
	SLA-DQB1*04:03	2.38095		1		Private
	SLA-DQB1*05:01	2.38095	1			Private
	SLA-DQB1*09:01	2.38095		1		Private
	SLA-DQB1*02:01	2.38095		1		Private
