# Supplementary material for: Comparative Analysis of SLA-1, SLA-2, and DQB1 Genetic Diversity in Locally-Adapted Kenyan Pigs and Their Wild Relatives, Warthogs
Source: Vet Sci. 2021 Sep 2;8(9):180. doi: 10.3390/vetsci8090180 (PMC8473215; doi:10.3390/vetsci8090180)
Supplement: Supplementary file 1 [file vetsci-08-00180-s001.zip › Supplementary Data/Table S5_All positively selected codons.xlsx]

## Sheet: PositivelySelectedCodons
Suplementary Table S5: SLA-1, SLA-2 and DQB-1 codons under positive selection by employing a Bayes empirical approach.
Loci	Amino acid position predicted to be under positive selection (BEB)	Amino acid	Significance	Amino acid position predicted to be under positive selection (BEB)	Amino acid	Significance	Amino acid position predicted to be under positive selection (BEB)	Amino acid	Significance
	All codons, all suids			All codons, exotic pigs			All codons, local pigs
DQB1	8	L	0.990*	8	L	0.999**
	31	F	1.000**	31	F	1.000**	31	V	1.000**
	35	G	1.000**	35	G	1.000**	35	G	0.998**
	40	Y	0.999**	40	Y	0.985*	48	G	0.982*
	47	W	0.989*	47	W	0.999**	52	W	0.983*
	48	S	1.000**	48	S	1.000**	59	F	0.981*
	50	D	1.000**	49	V	0.976*	60	V	0.980*
	52	Y	0.990*	50	D	1.000**	79	D	0.979*
	59	F	1.000**	52	Y	1.000**	88	E	0.976*
	60	V	1.000**	59	F	0.999**	93	K	0.981*
	65	D	0.960*	60	V	0.978*	113	R	0.964*
	79	D	1.000**	65	D	0.970*	242	R	0.987*
	85	G	0.986*	79	D	1.000**
	88	E	0.997**	85	G	0.985*
	93	K	0.999**	88	E	0.998**
	99	T	0.985*	89	A	0.984*
	204	S	0.982*	93	K	0.981*
	242	R	0.998**	204	S	0.999**
SLA-2	8	L	0.990*	17	S	1.000**	11	V	0.978*
	31	F	1.000**	20	Y	0.997**	17	S	1.000**
	35	G	1.000**	34	L	0.985*	20	S	1.000**
	40	Y	0.999**	35	T	1.000**	28	L	1.000**
	47	W	0.989*	56	E	1.000**	34	I	1.000**
	48	S	1.000**	74	E	1.000**	35	A	1.000**
	50	D	1.000**	78	S	1.000**	55	R	0.981*
	52	Y	0.990*	79	K	0.966*	56	K	1.000**
	59	F	1.000**	80	E	0.999**	64	E	1.000**
	60	V	1.000**	81	T	1.000**	73	E	1.000**
	65	D	0.960*	84	T	0.997**	77	I	1.000**
	79	D	1.000**	88	D	0.989*	78	V	1.000**
	85	G	0.986*	90	N	0.992**	80	D	1.000**
	88	E	0.997**	92	L	0.982*	88	N	0.991**
	93	K	0.999**	106	L	1.000**	90	N	0.992**
	99	T	0.985*	108	S	1.000**	91	T	0.995**
	204	S	0.982*	125	S	0.996**	92	A	1.000**
	242	R	0.998**	127	F	0.965*	106	F	0.988*
				158	F	1.000**	113	Y	0.993**
				162	N	0.989*	125	S	1.000**
				163	V	0.999**	154	S	1.000**
				166	Q	1.000**	158	W	1.000**
				167	E	1.000**	162	N	0.999**
				174	L	1.000**	163	V	0.999**
				178	G	1.000**	166	G	1.000**
				181	R	0.996**	167	E	1.000**
				312	T	0.978*	174	L	1.000**
				330	T	0.981*	178	W	1.000**
				350	R	0.982*	180	Q	1.000**
				351	M	1.000**	288	P	0.984*
							322	P	0.999**
SLA-1	6	P	0.997**	6	L	0.965*	15	A	1.000**
	15	A	1.000**	15	A	0.982*	36	M	1.000**
	53	R	1.000**	36	K	0.972*	53	R	1.000**
	57	K	1.000**	53	Q	0.997**	56	Q	0.994**
	58	Q	1.000**	57	I	0.992**	57	I	0.999**
	61	T	1.000**	58	I	1.000**	58	S	1.000**
	64	T	1.000**	65	Y	0.998**	59	K	0.995**
	68	G	1.000**	68	D	0.995**	61	T	0.972*
							68	S	1.000**
	Probability for omega > 1, with "**" appended if > 99%, or "*" if it's greater than 95% but < 99%
	PBR residues are in bold
	Amino acid as seen at that position in the first sequence in the subalignment considered (therefore, this sometimes varies between subgroups)
