# Supplementary material for: Comparative Analysis of SLA-1, SLA-2, and DQB1 Genetic Diversity in Locally-Adapted Kenyan Pigs and Their Wild Relatives, Warthogs
Source: Vet Sci. 2021 Sep 2;8(9):180. doi: 10.3390/vetsci8090180 (PMC8473215; doi:10.3390/vetsci8090180)
Supplement: Supplementary file 1 [file vetsci-08-00180-s001.zip › Supplementary Data/Table S6_Positively selected PBR codons.xlsx]

## Sheet: Positively selected PBR codons
Suplementary Table S6: SLA-1, SLA-2 and DQB-1 peptide-binding codons under positive selection by employing a Bayes empirical approach.
Loci	Amino acid position predicted to be under positive selection (BEB)	Amino acid	Significance	Amino acid position predicted to be under positive selection (BEB)	Amino acid	Significance	Amino acid position predicted to be under positive selection (BEB)	Amino acid	Significance
	PBR, all suids			PBR, exotic pigs			PBR, local pigs
SLA-2 exon 2	11	G	0.937	17	S	0.980*	11	V	0.989*
	17	S	0.981*	20	Y	0.873	17	S	0.970*
	20	Y	1.000**	34	L	0.649	20	S	1.000**
	34	I	0.967*	35	T	0.979*	28	L	0.984*
	35	A	0.998**	56	E	1.000**	34	I	0.997**
	55	R	0.503	59	R	0.57	35	A	1.000**
	56	M	1.000**	69	D	0.788	55	R	0.838
	64	Q	0.983*	74	E	0.919	56	K	0.989*
	77	K	0.978*	78	S	0.969*	64	E	0.998**
	78	Q	0.999**	81	T	0.772	73	E	0.999**
	79	R	0.558	84	T	0.975*	77	I	0.994**
	80	D	0.626	88	D	0.764	78	V	0.970*
	81	T	0.778	90	N	0.978*	80	D	0.741
	84	T	0.943	92	L	0.993**	81	S	0.637
	88	G	0.981*				84	T	0.853
	90	K	0.998**				85	F	0.716
	92	L	1.000**				88	N	0.971*
							90	N	0.763
							91	T	0.731
							92	A	0.999**
SLA-2 exon 3	106	Y	1.000**	106	L	1.000**	106	F	0.996**
	125	R	1.000**	108	S	1.000**	110	F	0.937
	127	Y	1.000**	125	S	0.999**	114	V	0.907
	154	T	1.000**	127	F	0.998**	116	P	0.691
	158	W	0.88	128	G	0.735	125	S	1.000**
	162	N	1.000**	154	S	0.625	128	A	0.886
	166	R	1.000**	158	F	0.9	149	T	0.582
	167	R	1.000**	162	N	0.949	154	S	1.000**
	174	L	1.000**	163	V	0.914	158	W	1.000**
	178	S	1.000**	166	Q	1.000**	160	T	0.849
	180	R	1.000**	167	E	1.000**	162	N	0.998**
	181	E	0.841	174	L	1.000**	163	V	0.969*
				178	G	0.993**	166	G	1.000**
				181	R	0.986*	167	E	1.000**
							174	L	1.000**
							178	W	0.996**
							180	Q	1.000**
DQB1exon 2	31	F	1.000**	31	F	1.000**
	35	G	1.000**	35	G	1.000**
	47	W	0.523	40	Y	0.982*
	48	S	1.000**	47	W	0.984*
	50	D	0.971*	48	S	1.000**
	59	F	1.000**	49	V	0.828
	60	V	0.939	50	D	1.000**
	79	D	0.819	52	Y	0.979*
	99	T	0.566	56	Q	0.792
				59	F	0.972*
				60	V	0.829
				65	D	0.68
				79	D	0.994**
				83	L	0.564
				85	G	0.881
				88	E	0.924
				89	A	0.878
				93	K	0.836
	PBR, all suids			PBR codons, exotic pigs			PBR, local pigs			PBR, warthogs pigs
SLA-1 exon 2	6	P	0.997**	6	L	0.965*	6	P	0.57	6	P	0.764
	15	A	1.000**	10	D	0.823	8	R	0.873	15	I	1.000**
	36	M	0.895	15	A	0.982*	14	I	0.831	43	I	0.508
	53	R	1.000**	34	P	0.552	15	A	1.000**	53	R	1.000**
	57	K	1.000**	36	K	0.972*	36	M	1.000**	57	I	0.864
	58	Q	1.000**	40	V	0.665	49	E	0.784	58	T	0.984*
	61	T	1.000**	44	E	0.824	53	R	1.000**	59	K	0.831
	62	S	0.815	49	D	0.93	56	Q	0.994**	61	T	0.924
	64	T	1.000**	50	Y	0.675	57	I	0.999**	64	T	1.000**
	68	G	1.000**	53	Q	0.997**	58	S	1.000**	65	Y	1.000**
				54	E	0.845	59	K	0.995**	66	R	0.949
				56	Q	0.648	61	T	0.972*	68	S	0.555
				57	I	0.992**	62	A	0.926
				58	I	1.000**	64	T	0.918
				60	D	0.902	66	R	0.943
				61	T	0.936	68	S	1.000**
				64	T	0.901	70	K	0.712
				65	Y	0.998**	71	N	0.886
				67	V	0.686	72	L	0.572
				68	D	0.995**
				70	K	0.655
				72	L	0.598
	Probability for omega > 1, with "**" appended if > 99%, or "*" if it's greater than 95% but < 99%
	PBR residues are in bold; those underlined have a higher probability for mega >1
	Amino acid as seen at that position in the first sequence in the subalignment considered (therefore, this sometimes varies between subgroups)
	(between parentheses we have indicated the amino-acid region under analysis)
